# Supplementary material for: Extended Reality Applications in Otolaryngology Beyond the Operating Room: A Scoping Review
Source: J Clin Med. 2024 Oct 22;13(21):6295. doi: 10.3390/jcm13216295 (PMC11546070; doi:10.3390/jcm13216295)
Supplement: Supplementary file 1 [file jcm-13-06295-s001.zip]

Archive with 1 entries (1 files):
- jcm-3253630-supplementary.xlsx
