# Supplementary material for: Extended Reality Applications in Otolaryngology Beyond the Operating Room: A Scoping Review
Source: J Clin Med. 2024 Oct 22;13(21):6295. doi: 10.3390/jcm13216295 (PMC11546070; doi:10.3390/jcm13216295)
Supplement: Supplementary file 1 [file jcm-13-06295-s001.zip › jcm-3253630-supplementary.xlsx]

## Sheet: Supplementary Table 1
Supplementary Table 1: Study characteristics
First Author	Journal	Year Published	Study Details	Anatomy Studied	Number of Cases	Number of Participants	Type of Participant	Type of Analysis
Yamazaki	Auris Nasus Larynx	2021	CT converted to MR images and temporal bone structure analyzed by ENT specialists, all participants agreed that VR was beneficial for education, results based on surveys	Temporal bone models	2	11	Physicians	Questionnaire
Mitani	Laryngoscope Investigative Otolaryngology	2021	CT converted to MR images for one patient in preoperative planning, studied percieved usefulness of technology by physicians, improved perception of anatomy and surgical approach compared to 2D images, evaluated by questionnaires	Tumor resection	1	18	Physicians	Questionnaire
Malik	Laryngoscope	2022	Studies student engagement and information retention using MR in an educational setting specific to ENT in the context of remote learning, student performance and engagement was better with MR	Thyroid anatomy	1	56	Medical students	Knowledge test
Filimonov	American Journal of Otolaryngology–Head and Neck Medicine and Surgery	2022	Discusses 5 cases where preoperative VR was used, including examples of how the surgical approach was altered due to VR preparation	Endoscopic transnasal surgery	5	NA	Physicians	NA
Talks	The Journal of International Advanced Otology	2023	Study on using patient-specific VR surgical rehersals for training, no improvement in performance	Mastoidectomy	8	40	Medical students	Skills test
Caruso	Laryngoscope	2020	A case series on 3 patients on AR to reduce fear and anxiety during minor procedures, AR improved patient fear and cooperation	Outpatient nasal endoscopy or laryngoscopy	NA	3	Patients	Questionnaire
Won	International Forum of Allergy & Rhinology	2018	A retrospective study on 10 patients, developing and testing a VR model of the surgery to test accuracy with the goal of performing surgical rehersal	Skull base surgeries	10	3	Physicians	Questionnaire
Arora	International Journal of Surgery	2013	CT of cadaveric temporal bones used to create VR environments for surgical training, mixed resuls on efficacy and usefulness of the system, also an older paper	Temporal bone models	24	16	Physicians	Questionnaire
Chen	BMC Medical Education	2020	Tested effectiveness of VR in medical student education in the context of H&N anatomy compared to traditional methods, no increase in student achievement and knowledge but satisfaction increased	Skull anatomy	1	73	Medical students	Knowledge test
Rose	Laryngoscope	2019	Studies feasibility of MR for intraoperative visualization using practice dummies for ENT surgeries, only measures participant ratings, in the case study a 3D model of the lesion was made postoperatively to demonstrate the potential use for the technology, no MR was actually used	Neck anatomy	1	15	Physicians	Questionnaire, skills test

## Sheet: Supplementary Table 2
Supplementary Table 2: Uses of extended reality in otolaryngology-head and neck surgery
Preoperative assessment	Intraoperative navigation	Postoperative analysis	Multidisciplinary case discussion	Education	Patient interactions
3D tissue modeling	Anatomy visualization	Case discussions	Joint review of case details	Anatomy	Patient education
Trajectory analysis	Lesion localization	Recreation in XR	Simultaneous viewing of XR model	Surgical practice	Shared decision-making with patients
Surgical rehearsal
